# Supplementary material for: Peak Scores Significantly Depend on the Relationships between Contextual Signals in ChIP-Seq Peaks
Source: Int J Mol Sci. 2024 Jan 13;25(2):1011. doi: 10.3390/ijms25021011 (PMC10816497; doi:10.3390/ijms25021011)
Supplement: Supplementary file 1 [file ijms-25-01011-s001.zip]

Archive with 2 entries (2 files):
- Supplementary Data.zip
- Supplementary Matherials.pdf
